# Supplementary material for: Screening of Phytotoxins in Raw Honey and the Honey Sugar Matrix’s Modulatory Effects on Their Toxicity
Source: Foods. 2026 Mar 17;15(6):1058. doi: 10.3390/foods15061058 (PMC13025968; doi:10.3390/foods15061058)
Supplement: Supplementary file 1 [file foods-15-01058-s001.zip]

Archive with 3 entries (3 files):
- Supplemental material _Table S1~S7.xlsx
- Supplemental material _Table S8~S18.xlsx
- Supplementary Methods_Text S1.pdf
