# Supplementary material for: Screening of Phytotoxins in Raw Honey and the Honey Sugar Matrix’s Modulatory Effects on Their Toxicity
Source: Foods. 2026 Mar 17;15(6):1058. doi: 10.3390/foods15061058 (PMC13025968; doi:10.3390/foods15061058)
Supplement: Supplementary file 1 [file foods-15-01058-s001.zip › Supplemental material _Table S1~S7.xlsx]

## Sheet: Table S1_Raw honey informaiton
Table S1 Origin information of raw honey samples
Code	Region	Nectar plants	Code	Region	Nectar plants
1	Changsha City, Hunan Province	Macleaya cordata (Willd.) R. Br.	90	Jianshi County, Hubei Province	various flowers
2		Macleaya cordata (Willd.) R. Br.	91		various flowers
3		Macleaya cordata (Willd.) R. Br.	92		various flowers
4		Macleaya cordata (Willd.) R. Br.	93		various flowers
5		Macleaya cordata (Willd.) R. Br.	94		various flowers
6		Macleaya cordata (Willd.) R. Br.	95		various flowers
7		Macleaya cordata (Willd.) R. Br.	96		various flowers
8		Macleaya cordata (Willd.) R. Br.	97	Xuanen County, Hubei Province	various flowers
9		Macleaya cordata (Willd.) R. Br.	98		various flowers
10		Macleaya cordata (Willd.) R. Br.	99		various flowers
11		Macleaya cordata (Willd.) R. Br.	100		various flowers
12		Macleaya cordata (Willd.) R. Br.	101		various flowers
13	Yueyang County, Hunan Province	Tripterygium wilfordii Hook.f.	102		various flowers
14		Tripterygium wilfordii Hook.f.	103	Hefeng County, Hubei Province	various flowers
15		Tripterygium wilfordii Hook.f.	104		various flowers
16		Tripterygium wilfordii Hook.f.	105		various flowers
17		Tripterygium wilfordii Hook.f.	106		various flowers
18		Tripterygium wilfordii Hook.f.	107		various flowers
19	Liuyang City, Hunan Province	various flowers	108		various flowers
20		various flowers	109		various flowers
21		various flowers	110		various flowers
22		various flowers	111		various flowers
23		various flowers	112		various flowers
24		various flowers	113		various flowers
25	Huaihua County, Hunan Province	various flowers	114		various flowers
26		various flowers	115		various flowers
27		various flowers	116		various flowers
28	Tongren City, Guizhou Province	various flowers	117		various flowers
29		various flowers	118	Xianfeng County, Hubei Province	various flowers
30		various flowers	119		various flowers
31	Lichuan City, Hubei Province	various flowers	120		various flowers
32		various flowers	121		various flowers
33		various flowers	122		various flowers
34		various flowers	123		various flowers
35		various flowers	124		various flowers
36		various flowers	125		various flowers
37		various flowers	126		various flowers
38		various flowers	127		various flowers
39		various flowers	128		various flowers
40		various flowers	129		various flowers
41	Enshi City, Hubei Province	various flowers	130		various flowers
42		various flowers	131		various flowers
43		various flowers	132		various flowers
44		various flowers	133		various flowers
45		various flowers	134		various flowers
46		various flowers	135		various flowers
47		various flowers	136		various flowers
48		various flowers	137		various flowers
49	Laifeng County, Hubei Province	various flowers	138		various flowers
50		various flowers	139		various flowers
51		various flowers	140		various flowers
52		various flowers	141		various flowers
53		various flowers	142		various flowers
54		various flowers	143		various flowers
55		various flowers	144		various flowers
56		various flowers	145		various flowers
57		various flowers	146		various flowers
58		various flowers	147		various flowers
59		various flowers	148		various flowers
60		various flowers	149		various flowers
61		various flowers	150		various flowers
62		various flowers
63		various flowers
64		various flowers
65		various flowers
66	Badong Count, Hubei Provincey	various flowers
67		various flowers
68		various flowers
69		various flowers
70		various flowers
71		various flowers
72		various flowers
73		various flowers
74		various flowers
75		various flowers
76		various flowers
77		various flowers
78		various flowers
79		various flowers
80		various flowers
81		various flowers
82		various flowers
83		various flowers
84		various flowers
85		various flowers
86		various flowers
87		various flowers
88		various flowers
89		various flowers

## Sheet: Table S2_ MS parameter
Table S2 Parameters for quantitative analysis of the analytes in LC-QTRAP MS/MS MRM mode
Code	Retention time (RT, min)	Compound	CAS	Formula	Monoisotopic mass	Transitions (m/z)	Declustering potential (DP, V)	Collision energy (CE, eV)
1	2.99	Monocrotaline	315-22-0	C16H23NO6	325.152	326.0 → 120.0*, 193.9, 94.0	6	40
2	5.19	Protopine	130-86-9	C20H19NO5	353.126	354.1 → 188.9*, 149.1, 275.0	40	40
3	5.37	Allocryptopine	485-91-6	C21H23NO5	369.158	370.0 → 187.9*, 290.0, 205.9	40	30
4	5.63	Humantenirine	82375-30-2	C21H26N2O4	370.189	371.1 → 339.9*, 163.8, 324.9	60	20
5	5.66	Jervine	469-59-0	C27H39NO3	425.293	426.0 → 114.1*, 109.0, 144.9	5	40
6	5.7	Sanguinarine	2447-54-3	C20H14NO4+	332.092	332.0 → 274.1*, 316.9, 304.1	40	40
7	5.8	Veratramine	60-70-8	C27H39NO2	409.298	410.2 → 295.1*, 84.0, 114.1	6	40
8	5.87	Berberine	2086-83-1	C20H18NO4+	336.124	336.1 → 292.0*, 320.3, 278.1	40	40
9	6.01	Sempervirine	549-92-8	C19H16N2	272.131	273.4 → 245.1*, 257.0, 230.0	50	40
10	6.1	Camptothecin	7689-3-4	C20H16N2O4	348.11	348.1 → 194.9*, 305.2	60	40
11	6.11	Chelerythrine	34316-15-9	C21H18NO4+	348.124	349.1 → 331.8*, 304.1, 317.9	40	40
12	6.24	Mesaconitine	2752-64-9	C33H45NO11	631.299	632.3 → 572.4*, 540.2, 353.9	40	40
13	6.54	Yunaconitine	70578-24-4	C35H49NO11	659.331	660.6 → 600.5*, 568.1, 550.1	40	40
14	6.57	Aconitine	302-27-2	C34H47NO11	645.315	646.3 → 586.3*, 526.2, 367.9	40	40
15	6.6	Hypaconitine	6900-87-4	C33H45NO10	615.304	616.2 → 556.5*, 524.3, 338.2	40	40
16	6.61	Jolkinolide B	37905-08-1	C20H26O4	330.183	331.1 → 295.0*, 157.2, 112.8	5	12
17	6.77	Acetylaconitine	77181-26-1	C36H49NO12	687.325	688.1 → 628.5*, 596.2, 568.3	60	40

## Sheet: Table S3_camptothecin solutions
Table S3. Concentrations and LC50 values of acute toxicity test of on zebrafish
Name	Stocking solution concentrations(mg/mL)	Working solution concentrations(μg/mL)	LC50 (μg/mL)
Protopine	20	0, 5, 10, 20,40, 60	10.23
Berberine	20	0, 120, 140, 160,200, 300	167.1
Allocryptopine	20	0, 10, 20, 40,60, 80	30.54
Veratramine	20	0, 5, 10, 20,40, 60	20.72
Camptothecin	4	0, 0.00625, 0.0125, 0.0250, 0.0500, 0.100, 0.200	0.047
Camptothecin with honey	/	0, 0.005, 0.015, 0.025, 0.04	0.027
Camptothecin with mimic honey	/	0, 0.00125, 0.0025, 0.005, 0.01, 0.015, 0.02	0.005
Camptothecind with fructose	/	0, 0.0125, 0.025, 0.05, 0.075, 0.10	0.049
Camptothecin with glucose	/	0, 0.00125, 0.0025, 0.005, 0.01, 0.015,0.020	0.013

## Sheet:  Table S4  Primer lis
Table S4 Primer list
Gene	Primer sequence(5'-3')
β-actin	F:GGTATGGGACAGAAAGACAG
	R:AGAGTCCATCACGATACCAG
nrf2	F:TCGGGTTTGTCCCTAGATG
	R:AGGTTTGGAGTGTCCGCTA
ho-1	F:ATGCCCTTGTTTCCAGTCAGC
	R:GGACTTGGAGCACTTCTTCGG
sod1	F:GTCCGCACTTCAACCCTCA
	R:TCCTCATTGCCACCCTTCC
cat	F:AGGGCAACTGGGATCTTACA
	R:TTTATGGGACCAGACCTTGG
tnf-α	F:TGGTGATGGTGTCTAGGAGGAAAG
	R:GCAGCAGCGGCACAAAGG
pik3r1	F:ACATGGCTCTGCAAGATGCT
	R:GGAGGCATCTCGGACCAAAA
akt1	F:TCGGCAGGTGTCTTCTCAAT
	R:ACCCATTGCCATACCACGAG
il-6	F:GGTGAGAGACGGAGAGATGGAT
	R:CACGCTGGAGAAGTTGAACAG
il-1β	F:ATGGCGAACGTCATCCAAGA
	R:GAGACCCGCTGATCTCCTTG
p53	F:GGGCAATCAGCGAGCAAA
	R:ACTGACCTTCCTGAGTCTCCA
bcl2	F:TGGCGTCCCAGGTAGATAAT
	R:ACCGTACATCTCCACGAAGG
bax	F:GGCTATTTCAACCAGGGTTCC
	R:TGCGAATCACCAATGCTGT
caspase3	F:GAGACCGCTGCCCATCACTAG
	R:ATCCTTTCACGACCATCT
caspase9	F:GCCTTTCTTGATTCCCTGCG
	R:TCTTGGCCTGGTTGGTCTCA

## Sheet: Table S5_Matrix effect, etc.
Table S5 Summary of method performance of the analytes in raw honey using LC-QTRAP MS/MS
Code	Retention time (RT, min)	Compound	LOQ (μg/kg)	Matrix effect		Precision	Repeatability	Stability	Linear equation	Linear range (μg/kg)	R2
				1 ng/mL	10 ng/mL	RSD(%)	RSD(%)	RSD(%)
1	2.99	Monocrotaline	0.5	1.45	1.38	6.86	12.99	6.97	y = 8797.39560 x-116.07748	1.0 ~ 100	0.998 63
2	5.19	Protopine	0.02	1.33	1.14	4.51	9.54	5	y = 1.27106e5 x + 3.59802e4	0.05 ~ 10	0.999 88
3	5.37	Allocryptopine	0.05	1.07	1.12	5.2	9.82	5.68	y = 5.27803e5 x + 4.71615e4	0.1 ~ 10	0.999 96
4	5.63	Humantenirine	0.01	1.06	0.87	4.19	7.59	4.28	y = 3.19991e5 x -4869.50216	0.1 ~ 10	0.999 70
5	5.66	Jervine	1	0.8	0.92	4.18	8.22	7.28	y = 9425.89418 x + 2199.70396	1.0 ~ 20	0.999 27
6	5.7	Sanguinarine	0.1	0.95	0.96	6.65	10.39	3.85	y = 8.56659e4 x -331.30060	0.1 ~ 10	0.999 87
7	5.8	Veratramine	0.05	0.98	0.89	2.68	6.5	6.27	y = 1.35825e5 x + 1737.08306	0.05 ~ 5	0.999 76
8	5.87	Berberine	0.1	1.06	0.93	2.86	10	4.63	y = 2.17090e5 x + 9221.83741	0.1 ~ 10	0.999 83
9	6.01	Sempervirine	0.05	1.08	0.82	5.01	11.42	5.79	y = 9.58942e4 x -2.49096	0.05 ~ 10	0.999 95
10	6.1	Camptothecin	0.05	0.92	0.97	2.01	9.55	6.13	y = 7.72573e4 x + 2109.45967	0.05 ~ 100	0.999 97
11	6.11	Chelerythrine	0.05	0.93	0.95	3.02	10.48	4.62	y = 9.42345e4 x + 1861.75163	0.05 ~ 20	0.999 92
12	6.24	Mesaconitine	0.01	1.17	0.99	1.48	10.82	3.21	y = 4.10474e5 x + 10489.19586	0.2 ~ 20	0.999 63
13	6.54	Yunaconitine	0.01	1.06	0.96	1.81	9.28	3.75	y = 2.71900e5 x + 5019.79596	0.1 ~ 20	0.999 60
14	6.57	Aconitine	0.05	0.95	1.02	5.19	9.9	4.17	y = 8.54648e4 x + 2584.09286	0.2 ~ 20	0.999 99
15	6.6	Hypaconitine	0.01	1	1.06	2.44	9.09	2.65	y = 3.24919e5 x + 17654.03783	0.2 ~ 20	0.999 94
16	6.61	Jolkinolide B	2	0.85	0.86	9.52	8.35	9.63	y =2211.33842x + 15519.51329	2.0 ~ 500	0.999 96
17	6.77	Acetylaconitine	0.01	1.29	1.07	6.39	10.3	3.26	y = 1.44245e5 x -5901.31880	0.1 ~ 10	0.998 88

## Sheet: Table S6_Recoveries
Table S6 Recoveries of method performance of the analytes in honey using LC-QTRAP MS/MS
Code	Retention time (RT, min)	Compound	Spiked theoretical concentration (ng/mL)	Measured concentration ( ng/mL)							Recovery (%)
				Replicate _1	Replicate _2	Replicate _3	Replicate _4	Replicate _5	Average		Replicate _1	Replicate _2	Replicate _3	Replicate _4	Replicate _5	Average	Std
1	2.99	Monocrotaline	1.00 (Low)	0.628703	0.777263	0.721219	0.7464	0.750593	0.724836		62.8703	77.7263	72.1219	74.64	75.0593	72.4836	5.12477
			5.00 (Mediuim)	3.38528	4.89203	4.17288	3.77926	3.88471	4.02283		67.7057	97.8407	83.4576	75.5851	77.6942	80.4567	10.0515
			10 (High)	6.37525	8.39701	9.96667	8.6831	7.86946	8.2583		63.7525	83.9701	99.6667	86.831	78.6946	82.583	11.675
2	5.19	Protopine	1.00 (Low)	0.847909	1.01366	0.974197	0.832123	0.808444	0.895267		84.7909	101.366	97.4197	83.2123	80.8444	89.5267	8.24806
			5.00 (Mediuim)	4.455	5.63105	5.44951	5.4653	5.75734	5.35164		89.0999	112.621	108.99	109.306	115.147	107.033	9.24825
			10 (High)	9.49861	10.13	10.3668	8.47252	11.314	9.9564		94.9861	101.3	103.668	84.7252	113.14	99.564	9.4373
3	5.37	Allocryptopine	1.00 (Low)	1.12846	1.02256	1.04714	0.990408	1.0339	1.04449		112.846	102.256	104.714	99.0408	103.39	104.449	4.59897
			5.00 (Mediuim)	4.69689	5.68024	5.56677	5.6235	6.24755	5.56299		93.9377	113.605	111.335	112.47	124.951	111.26	9.9446
			10 (High)	9.538	11.5047	10.4079	9.1787	12.1477	10.5554		95.38	115.047	104.079	91.787	121.477	105.554	11.3037
4	5.63	Humantenirine	1.00 (Low)	1.10177	1.03579	1.0493	0.978268	1.05278	1.04358		110.177	103.579	104.93	97.8268	105.278	104.358	3.95705
			5.00 (Mediuim)	4.76902	5.553	5.56113	5.4725	5.93443	5.45801		95.3804	111.06	111.223	109.45	118.689	109.16	7.59763
			10 (High)	9.70054	11.6196	9.31206	10.0763	11.9209	10.5259		97.0054	116.196	93.1206	100.763	119.209	105.259	10.4871
5	5.66	Jervine	1.00 (Low)	0.925892	0.920144	0.976563	1.00185	0.822302	0.929351		92.5892	92.0144	97.6563	100.185	82.2302	92.9351	6.1712
			5.00 (Mediuim)	4.61537	4.90696	6.19262	5.0705	5.86831	5.33075		92.3074	98.1392	123.852	101.41	117.366	106.615	11.9696
			10 (High)	9.50961	11.2056	11.2382	10.2651	9.55934	10.3556		95.0961	112.056	112.382	102.651	95.5934	103.556	7.56223
6	5.7	Sanguinarine	1.00 (Low)	0.98984	1.14511	0.887524	0.825746	0.87197	0.944038		98.984	114.511	88.7524	82.5746	87.197	94.4038	11.3938
			5.00 (Mediuim)	4.51107	5.42316	5.53436	5.44341	5.87422	5.35724		90.2214	108.463	110.687	108.868	117.484	107.145	9.06162
			10 (High)	9.25676	11.3733	10.3736	9.17647	11.7758	10.3912		92.5676	113.733	103.736	91.7647	117.758	103.912	10.6249
7	5.8	Veratramine	1.00 (Low)	0.976242	0.986348	0.970681	0.938148	0.948409	0.963966		97.6242	98.6348	97.0681	93.8148	94.8409	96.3966	1.79183
			5.00 (Mediuim)	4.48247	5.23663	5.14515	4.9441	5.40277	5.04222		89.6494	104.733	102.903	98.882	108.055	100.844	6.333
			10 (High)	9.01204	10.5443	10.3185	9.23391	10.6139	9.94453		90.1204	105.443	103.185	92.3391	106.139	99.4453	6.81495
8	5.87	Berberine	1.00 (Low)	0.999271	0.985431	1.10077	0.907001	1.09616	1.01773		99.9271	98.5431	110.077	90.7001	109.616	101.773	7.30629
			5.00 (Mediuim)	5.26217	5.72352	5.63125	5.63125	6.00033	5.6497		105.243	114.47	112.625	112.625	120.007	112.994	4.72656
			10 (High)	10.1064	12.1825	12.0902	9.46048	12.2747	11.2228		101.064	121.825	120.902	94.6048	122.747	112.228	11.9432
9	6.01	Sempervirine	1.00 (Low)	0.987906	0.880998	0.98252	0.899784	0.955381	0.941318		98.7906	88.0998	98.252	89.9784	95.5381	94.1318	4.34267
			5.00 (Mediuim)	4.34021	5.22247	5.23494	5.18693	5.37141	5.07119		86.8042	104.449	104.699	103.739	107.428	101.424	7.41651
			10 (High)	8.7164	10.8925	11.0641	8.54151	11.4956	10.142		87.164	108.925	110.641	85.4151	114.956	101.42	12.5216
10	6.1	Camptothecin	1.00 (Low)	1.03453	0.901414	0.994223	0.988139	1.03187	0.990035		103.453	90.1414	99.4223	98.8139	103.186	99.0035	4.8176
			5.00 (Mediuim)	4.39687	5.28831	5.89586	5.17339	5.55983	5.26285		87.9374	105.766	117.917	103.468	111.197	105.257	9.9899
			10 (High)	9.04643	10.1687	11.1049	9.30027	11.3669	10.1974		90.4643	101.687	111.049	93.0027	113.669	101.974	9.29704
11	6.11	Chelerythrine	1.00 (Low)	0.964623	0.829949	1.00719	0.969385	1.07479	0.969187		96.4623	82.9949	100.719	96.9385	107.479	96.9187	8.00047
			5.00 (Mediuim)	4.4402	5.544	4.87597	5.24731	5.89498	5.20049		88.804	110.88	97.5194	104.946	117.9	104.01	10.1425
			10 (High)	9.32664	11.884	11.0205	9.36015	11.9299	10.7042		93.2665	118.84	110.205	93.6015	119.299	107.042	11.5745
12	6.24	Mesaconitine	1.00 (Low)	0.974377	0.950403	0.969505	0.918854	1.01243	0.965113		97.4377	95.0403	96.9505	91.8854	101.243	96.5113	3.06594
			5.00 (Mediuim)	4.68247	5.48697	5.17493	5.58063	5.69061	5.32312		93.6494	109.739	103.499	111.613	113.812	106.462	7.26968
			10 (High)	8.68946	11.0189	11.329	9.33656	11.6211	10.399		86.8946	110.189	113.29	93.3656	116.211	103.99	11.6567
13	6.54	Yunaconitine	1.00 (Low)	0.994686	0.976112	0.975311	1.01375	0.889588	0.96989		99.4686	97.6112	97.5311	101.375	88.9588	96.989	4.25566
			5.00 (Mediuim)	4.74575	5.82987	5.43606	5.2908	5.5792	5.37634		94.915	116.597	108.721	105.816	111.584	107.527	7.24085
			10 (High)	9.64528	11.0207	11.7063	9.23826	11.684	10.6589		96.4528	110.207	117.063	92.3826	116.84	106.589	10.3191
14	6.57	Aconitine	1.00 (Low)	1.01566	0.953592	1.05018	0.909451	0.942167	0.97421		101.566	95.3592	105.018	90.9451	94.2167	97.421	5.12542
			5.00 (Mediuim)	4.70689	5.21535	5.2908	4.91438	5.7744	5.18036		94.1377	104.307	105.816	98.2876	115.488	103.607	7.27309
			10 (High)	9.39973	11.6393	11.5522	9.33533	11.6291	10.7111		93.9973	116.393	115.522	93.3533	116.291	107.111	10.9765
15	6.6	Hypaconitine	1.00 (Low)	1.02879	0.923728	0.958018	1.01167	1.19394	1.02323		102.879	92.3728	95.8018	101.167	119.394	102.323	9.32302
			5.00 (Mediuim)	4.76115	5.46684	5.85487	5.54704	5.64565	5.45511		95.2231	109.337	117.097	110.941	112.913	109.102	7.4096
			10 (High)	9.51455	11.5893	11.881	10.1616	12.3542	11.1001		95.1455	115.893	118.81	101.616	123.542	111.001	10.7861
16	6.61	Jolkinolide B	5.00 (Low)	3.939	4.547	4.109	4.758	6.036	4.6778		78.78	90.94	82.18	95.16	120.72	93.556	14.7989
			15.00 (Mediuim)	14.5701	13.3103	15.8288	12.5503	12.1508	13.6821		97.1338	88.7354	105.525	83.6685	81.0054	91.2137	9.02389
			20.00 (High)	20.1	20.9	19.3	23.8	24.9	21.8		100.5	104.5	96.5	119	124.5	109	10.8536
17	6.77	Acetylaconitine	1.00 (Low)	1.04498	0.95764	0.974881	1.02902	1.04995	1.01129		104.498	95.764	97.4881	102.902	104.995	101.129	3.78103
			5.00 (Mediuim)	4.79408	5.22834	5.42041	5.64829	5.49983	5.31819		95.8816	104.567	108.408	112.966	109.997	106.364	5.90035
			10 (High)	9.03571	11.4887	10.6275	8.91649	11.1883	10.2513		90.3571	114.887	106.275	89.1649	111.883	102.513	10.7796

## Sheet: Table S7_ Determined Content
Table S7 Contents of target compounds in raw honey samples
Code	Retention time (RT, min)	Compound	Content in raw honey (μg/kg)
			1	2	3	4	5	6	7	8	9	10	11	12	13	14	15	16	17	18	19	20	21	22	23	24	25	26	27	28	29	30
1	2.99	Monocrotaline	/	/	/	/	/	/	/	/	/	/	/	/	/	/	/	/	/	/	/	/	/	/	/	/	/	/	/	/	/	/
2	5.19	Protopine	0.0100874	0.00936246	0.00957563	0.00736495	0.00719453	0.00887518	0.00825347	0.00749572	0.00746467	0.00460094	0.0052282	0.00523216	0.00309593	0.00372625	0.00358333	0.00840654	0.00780623	0.00701423	0.048844	0.0473133	0.0517325	/	/	/	/	2.01589	/	2.24444	1.65892	1.05173
3	5.37	Allocryptopine	0.333214	0.241185	0.304514	0.231372	0.228535	0.273866	0.264478	0.238623	0.263474	0.118121	0.121213	0.11673	0.0887906	0.107116	0.11231	0.277452	0.223935	0.209713	1.83968	1.56174	2.00105	/	/	/	/	/	/	/	/	/
4	5.63	Humantenirine	/	/	/	/	/	/	/	/	/	/	/	/	/	/	/	/	/	/	/	/	/	/	/	/	/	/	/	/	/	/
5	5.66	Jervine	/	/	/	/	/	/	/	/	/	/	/	/	/	/	/	/	/	/	/	/	/	/	/	/	/	/	/	/	/	/
6	5.7	Sanguinarine	/	/	/	/	/	/	/	/	/	/	/	/	/	/	/	/	/	/	/	/	/	/	/	/	/	/	/	/	/	/
7	5.8	Veratramine	/	/	/	/	/	/	/	/	/	/	/	/	/	/	/	/	/	/	/	/	/	/	/	/	/	/	/	/	/	/
8	5.87	Berberine	/	7.4325	18.5347	24.5943	25.3958	11.1565	4.02178	10.6936	5.61272	0.789996	0.967578	1.15777	/	/	/	/	/	/	14.3416	7.02911	8.04142	0.696723	1.2769	1.39888	0.826816	1.284	1.00061	/	/	/
9	6.01	Sempervirine	/	/	/	/	/	/	/	/	/	/	/	/	/	/	/	/	/	/	/	/	/	/	/	/	/	/	/	/	/	/
10	6.1	Camptothecin	0.234806	0.872334	0.450519	0.792149	0.364672	0.454011	0.413931	0.566463	0.315955	0.0411074	0.0476184	0.0435413	/	/	/	/	/	/	/	/	/	/	/	/	0.169136	0.109452	0.124371	0.282124	0.903842	1.26737
11	6.11	Chelerythrine	/	/	/	/	/	/	/	/	/	/	/	/	/	/	/	/	/	/	/	/	/	/	/	/	/	/	/	/	/	/
12	6.24	Mesaconitine	/	/	/	/	/	/	/	/	/	/	/	/	/	/	/	/	/	/	/	/	/	/	/	/	/	/	/	/	/	/
13	6.54	Yunaconitine	/	/	/	/	/	/	/	/	/	/	/	/	/	/	/	/	/	/	/	/	/	/	/	/	/	/	/	/	/	/
14	6.57	Aconitine	/	/	/	/	/	/	/	/	/	/	/	/	/	/	/	/	/	/	/	/	/	/	/	/	/	/	/	/	/	/
15	6.6	Hypaconitine	/	/	/	/	/	/	/	/	/	/	/	/	/	/	/	/	/	/	/	/	/	/	/	/	/	/	/	/	/	/
16	6.61	Jolkinolide B	/	/	/	/	/	/	/	/	/	/	/	/	/	/	/	/	/	/	/	/	/	/	/	/	/	/	/	/	/	/
17	6.77	Acetylaconitine	/	/	/	/	/	/	/	/	/	/	/	/	/	/	/	/	/	/	/	/	/	/	/	/	/	/	/	/	/	/
																														(Continued from the previous table)
Code	Retention time (RT, min)	Compound	Content in raw honey (μg/kg)
			31	32	33	34	35	36	37	38	39	40	41	42	43	44	45	46	47	48	49	50	51	52	53	54	55	56	57	58	59	60
1	2.99	Monocrotaline	/	/	/	/	/	/	/	/	/	/	/	/	/	/	/	/	/	/	/	/	/	/	/	/	/	/	/	/	/	/
2	5.19	Protopine	1.75317	/	/	/	/	/	/	/	0.0757509	0.938617	/	/	/	/	/	/	/	/	/	/	/	/	/	/	/	/	/	/	/	/
3	5.37	Allocryptopine	/	/	/	/	/	/	/	/	/	/	/	/	/	/	/	/	/	/	/	/	/	/	/	/	/	/	/	/	/	/
4	5.63	Humantenirine	/	/	/	/	/	/	/	/	/	/	/	/	/	/	/	/	/	/	/	/	/	/	/	/	/	/	/	/	/	/
5	5.66	Jervine	/	/	/	/	/	/	/	/	/	/	/	/	/	/	/	/	/	/	/	/	/	/	/	/	/	/	/	/	/	/
6	5.7	Sanguinarine	/	/	/	/	/	/	/	/	/	/	/	/	/	/	/	/	/	/	/	/	/	/	/	/	/	/	/	/	/	/
7	5.8	Veratramine	/	/	/	/	/	/	/	/	/	/	/	/	/	/	/	/	/	/	/	/	/	/	/	/	/	/	/	/	/	/
8	5.87	Berberine	0.0557834	/	/	1.25979	/	/	/	/	2.34599	/	/	/	/	/	/	/	/	1.52396	/	/	/	/	/	/	/	/	/	/	/	/
9	6.01	Sempervirine	/	/	/	/	/	/	/	/	/	/	/	/	/	/	/	/	/	/	/	/	/	/	/	/	/	/	/	/	/	/
10	6.1	Camptothecin	0.0571563	/	/	/	/	0.0169858	0.096068	0.032776	/	/	0.0718355	/	/	0.0216801	/	0.407172	0.0876796	0.221004	3.09207	/	1.07776	/	/	/	/	/	/	/	/	/
11	6.11	Chelerythrine	/	/	/	/	/	/	/	/	/	/	/	/	/	/	/	/	/	/	/	/	/	/	/	/	/	/	/	/	/	/
12	6.24	Mesaconitine	/	/	/	/	/	/	/	/	/	/	/	/	/	/	/	/	/	/	/	/	/	/	/	/	/	/	/	/	/	/
13	6.54	Yunaconitine	/	/	/	/	/	/	/	/	/	/	/	/	/	/	/	/	/	/	/	/	/	/	/	/	/	/	/	/	/	/
14	6.57	Aconitine	/	/	/	/	/	/	/	/	/	/	/	/	/	/	/	/	/	/	/	/	/	/	/	/	/	/	/	/	/	/
15	6.6	Hypaconitine	/	/	/	/	/	/	/	/	/	/	/	/	/	/	/	/	/	/	/	/	/	/	/	/	/	/	/	/	/	/
16	6.61	Jolkinolide B	/	/	/	/	/	/	/	/	/	/	/	/	/	/	/	/	/	/	/	/	/	/	/	/	/	/	/	/	/	/
17	6.77	Acetylaconitine	/	/	/	/	/	/	/	/	/	/	/	/	/	/	/	/	/	/	/	/	/	/	/	/	/	/	/	/	/	/
																														(Continued from the previous table)
Code	Retention time (RT, min)	Compound	Content in raw honey (μg/kg)
			61	62	63	64	65	66	67	68	69	70	71	72	73	74	75	76	77	78	79	80	81	82	83	84	85	86	87	88	89	90
1	2.99	Monocrotaline	/	/	/	/	/	/	/	/	/	/	/	/	/	/	/	/	/	/	/	/	/	/	/	/	/	/	/	/	/	/
2	5.19	Protopine	/	/	/	/	/	/	/	/	/	/	0.112723	/	/	/	/	/	/	/	/	/	/	/	/	/	/	/	/	/	/	/
3	5.37	Allocryptopine	/	/	/	/	/	/	/	/	/	/	0.471758	/	/	/	/	/	/	/	/	/	/	/	/	/	/	/	/	/	/	/
4	5.63	Humantenirine	/	/	/	/	/	/	/	/	/	/	/	/	/	/	/	/	/	/	/	/	/	/	/	/	/	/	/	/	/	/
5	5.66	Jervine	/	/	/	/	/	/	/	/	/	/	/	/	/	/	/	/	/	/	/	/	/	/	/	/	/	/	/	/	/	/
6	5.7	Sanguinarine	/	/	/	/	/	/	/	/	/	/	/	/	/	/	/	/	/	/	/	/	/	/	/	/	/	/	/	/	/	/
7	5.8	Veratramine	/	/	/	/	/	/	/	/	/	/	/	/	/	/	/	/	/	/	/	/	/	/	/	/	/	/	/	/	/	/
8	5.87	Berberine	/	/	/	/	/	/	/	/	1.9485	/	0.547523	/	/	/	/	/	/	/	/	/	/	/	/	/	/	/	/	/	/	/
9	6.01	Sempervirine	/	/	/	/	/	/	/	/	/	/	/	/	/	/	/	/	/	/	/	/	/	/	/	/	/	/	/	/	/	/
10	6.1	Camptothecin	/	/	0.336886	/	/	/	/	0.084127	0.111621	0.0832136	0.117255	/	0.104481	0.217205	/	/	/	/	/	/	/	/	/	0.605446	0.0233726	0.0654762	/	/	/	0.203763
11	6.11	Chelerythrine	/	/	/	/	/	/	/	/	/	/	/	/	/	/	/	/	/	/	/	/	/	/	/	/	/	/	/	/	/	/
12	6.24	Mesaconitine	/	/	/	/	/	/	/	/	/	/	/	/	/	/	/	/	/	/	/	/	/	/	/	/	/	/	/	/	/	/
13	6.54	Yunaconitine	/	/	/	/	/	/	/	/	/	/	/	/	/	/	/	/	/	/	/	/	/	/	/	/	/	/	/	/	/	/
14	6.57	Aconitine	/	/	/	/	/	/	/	/	/	/	/	/	/	/	/	/	/	/	/	/	/	/	/	/	/	/	/	/	/	/
15	6.6	Hypaconitine	/	/	/	/	/	/	/	/	/	/	/	/	/	/	/	/	/	/	/	/	/	/	/	/	/	/	/	/	/	/
16	6.61	Jolkinolide B	/	/	/	/	/	/	/	/	/	/	/	/	/	/	/	/	/	/	/	/	/	/	/	/	/	/	/	/	/	/
17	6.77	Acetylaconitine	/	/	/	/	/	/	/	/	/	/	/	/	/	/	/	/	/	/	/	/	/	/	/	/	/	/	/	/	/	/
																														(Continued from the previous table)
Code	Retention time (RT, min)	Compound	Content in raw honey (μg/kg)
			91	92	93	94	95	96	97	98	99	100	101	102	103	104	105	106	107	108	109	110	111	112	113	114	115	116	117	118	119	120
1	2.99	Monocrotaline	/	/	/	/	/	/	/	/	/	/	/	/	/	/	/	/	/	/	/	/	/	/	/	/	/	/	/	/	/	/
2	5.19	Protopine	/	/	/	/	/	/	/	/	/	0.532066	/	0.137724	0.179209	/	/	0.16081	0.152425	0.172631	0.0773778	0.186439	0.169062	0.0255579	0.172973	0.309387	0.155354	/	/	/	/	/
3	5.37	Allocryptopine	/	/	/	/	/	/	/	/	/	/	/	0.730218	/	/	/	/	/	/	/	/	/	0.648633	/	/	/	/	/	/	/	/
4	5.63	Humantenirine	/	/	/	/	/	/	/	/	/	/	/	/	/	/	/	/	/	/	/	/	/	/	/	/	/	/	/	/	/	/
5	5.66	Jervine	/	/	/	/	/	/	/	/	/	/	/	/	/	/	/	/	/	/	/	/	/	/	/	/	/	/	/	/	/	/
6	5.7	Sanguinarine	/	/	/	/	/	/	/	/	/	/	/	/	/	/	/	/	/	/	/	/	/	/	/	/	/	/	/	/	/	/
7	5.8	Veratramine	/	/	/	/	/	/	/	/	/	/	/	/	/	/	/	/	/	/	/	/	/	/	/	/	/	/	/	/	/	/
8	5.87	Berberine	/	/	/	/	/	/	0.30316	/	4.8439	/	4.23517	2.69553	/	/	/	/	/	/	/	/	/	/	/	/	/	/	/	/	/	/
9	6.01	Sempervirine	/	/	/	/	/	/	/	/	/	/	/	/	/	/	/	/	/	/	/	/	/	/	/	/	/	/	/	/	/	/
10	6.1	Camptothecin	/	0.15466	0.354644	0.145342	/	/	/	/	/	0.711348	/	/	/	/	/	/	/	0.0876209	/	/	/	0.0379589	0.0906958	0.0699055	/	/	/	/	0.312466	/
11	6.11	Chelerythrine	/	/	/	/	/	/	/	/	/	/	/	/	/	/	/	/	/	/	/	/	/	/	/	/	/	/	/	/	/	/
12	6.24	Mesaconitine	/	/	/	/	/	/	/	/	/	/	/	/	/	/	/	/	/	/	/	/	/	/	/	/	/	/	/	/	/	/
13	6.54	Yunaconitine	/	/	/	/	/	/	/	/	/	/	/	/	/	/	/	/	/	/	/	/	/	/	/	/	/	/	/	/	/	/
14	6.57	Aconitine	/	/	/	/	/	/	/	/	/	/	/	/	/	/	/	/	/	/	/	/	/	/	/	/	/	/	/	/	/	/
15	6.6	Hypaconitine	/	/	/	/	/	/	/	/	/	/	/	/	/	/	/	/	/	/	/	/	/	/	/	/	/	/	/	/	/	/
16	6.61	Jolkinolide B	/	/	/	/	/	/	/	/	/	/	/	/	/	/	/	/	/	/	/	/	/	/	/	/	/	/	/	/	/	/
17	6.77	Acetylaconitine	/	/	/	/	/	/	/	/	/	/	/	/	/	/	/	/	/	/	/	/	/	/	/	/	/	/	/	/	/	/
																														(Continued from the previous table)
Code	Retention time (RT, min)	Compound	Content in raw honey (μg/kg)
			121	122	123	124	125	126	127	128	129	130	131	132	133	134	135	136	137	138	139	140	141	142	143	144	145	146	147	148	149	150
1	2.99	Monocrotaline	/	/	/	/	/	/	/	/	/	/	/	/	/	/	/	/	/	/	/	/	/	/	/	/	/	/	/	/	/	/
2	5.19	Protopine	/	0.156982	0.0294477	0.003221	/	/	/	/	/	1.7856	/	0.0387658	/	/	/	/	/	/	0.345296	/	/	/	/	1.43102	/	/	/	/	/	/
3	5.37	Allocryptopine	/	0.895927	0.231313	0.0218649	/	/	/	/	/	/	/	0.169881	/	/	/	/	/	/	/	/	/	/	/	/	/	/	/	/	/	/
4	5.63	Humantenirine	/	/	/	/	/	/	/	/	/	/	/	/	/	/	/	/	/	/	/	/	/	/	/	/	/	/	/	/	/	/
5	5.66	Jervine	/	/	/	/	/	/	/	/	/	/	/	/	/	/	/	/	/	/	/	/	/	/	/	/	/	/	/	/	/	/
6	5.7	Sanguinarine	/	/	/	/	/	/	/	/	/	/	/	/	/	/	/	/	/	/	/	/	/	/	/	/	/	/	/	/	/	/
7	5.8	Veratramine	/	/	1.26695	/	/	/	/	/	/	/	/	/	/	/	/	/	/	/	/	/	/	/	/	/	/	/	/	/	/	/
8	5.87	Berberine	/	/	0.000783395	0.0573168	/	/	/	/	/	/	/	/	/	/	/	/	/	/	6.87902	/	/	/	/	0.148654	/	/	/	/	/	/
9	6.01	Sempervirine	/	/	/	/	/	/	/	/	/	/	/	/	/	/	/	/	/	/	/	/	/	/	/	/	/	/	/	/	/	/
10	6.1	Camptothecin	/	/	/	/	/	/	/	/	/	/	/	/	0.0607445	/	/	/	/	/	0.77447	0.525974	/	/	/	/	/	/	0.951298	0.786417	/	/
11	6.11	Chelerythrine	/	/	/	/	/	/	/	/	/	/	/	/	/	/	/	/	/	/	/	/	/	/	/	/	/	/	/	/	/	/
12	6.24	Mesaconitine	/	/	/	/	/	/	/	/	/	/	/	/	/	/	/	/	/	/	/	/	/	/	/	/	/	/	/	/	/	/
13	6.54	Yunaconitine	/	/	/	/	/	/	/	/	/	/	/	/	/	/	/	/	/	/	/	/	/	/	/	/	/	/	/	/	/	/
14	6.57	Aconitine	/	/	/	/	/	/	/	/	/	/	/	/	/	/	/	/	/	/	/	/	/	/	/	/	/	/	/	/	/	/
15	6.6	Hypaconitine	/	/	/	/	/	/	/	/	/	/	/	/	/	/	/	/	/	/	/	/	/	/	/	/	/	/	/	/	/	/
16	6.61	Jolkinolide B	/	/	/	/	/	/	/	/	/	/	/	/	/	/	/	/	/	/	/	/	/	/	/	/	/	/	/	/	/	/
17	6.77	Acetylaconitine	/	/	/	/	/	/	/	/	/	/	/	/	/	/	/	/	/	/	/	/	/	/	/	/	/	/	/	/	/	/
Note: The raw honey samples were sourced from multiple regions. Samples 1 - 12 were collected in Changsha City, Hunan Province; samples 13 - 18 in Yueyang County, Hunan Province; samples 19 - 24 in Liuyang City, Hunan Province; samples 25 - 27 in Huaihua City, Hunan Province; samples 28 - 30 in Tongren City, Guizhou Province; samples 31 - 40 in Lichuan City, Hubei Province; samples 41 - 48 in Ens…
