# Supplementary material for: Screening of Phytotoxins in Raw Honey and the Honey Sugar Matrix’s Modulatory Effects on Their Toxicity
Source: Foods. 2026 Mar 17;15(6):1058. doi: 10.3390/foods15061058 (PMC13025968; doi:10.3390/foods15061058)
Supplement: Supplementary file 1 [file foods-15-01058-s001.zip › Supplemental material _Table S8~S18.xlsx]

## Sheet: Table S8 Heart rate
Table S8 Heart rate (bpm) across experimental groups
No.	SCa	CPTb	CPTMc	CPTHc
1	148.89	98.7858	42.8064	49.7255
2	148.237	96.1474	41.395	47.0918
3	137.525	85.039	40.6357	36.5445
4	159.102	78.0369	38.0693	21.9718
5	156.801	75.5866	37.461	12.8942
6	152.678	61.2745	37.2532	10.8507
Mean	150.539	82.4784	39.6034	29.8464
SEM	3.133	5.704	0.9487	6.947
Notes:
SC: Solvent control; CPT: Camptothecin-treated; CPTM: Camptothecin + mimetic honey (glucose-fructose-sucrose); CPTH: Camptothecin + real honey.
Superscript letters (a, b, c) indicate statistical significance (Tukey’s HSD test, p < 0.05). Groups sharing the same letter are not significantly different.
Data presented as mean ± standard error of the means (SEM, n = 6).

## Sheet: Table S9 Stroke volume
Table S9 Stroke volume (μm3) across experimental groups
No.	SCa	CPTb	CPTMb	CPTHb
1	454485	64638.9	113781	178494
2	345843	44104.4	104346	148752
3	215356	42295.4	83622.2	104025
4	187987	32103.8	76944.7	80768.5
5	100595	5789.92	33832.6	80099
6	219738	3506.31	21170.2	67684.4
Mean	254001	32073	72283	109971
SEM	51377	9690	15266	18044
Notes:
SC: Solvent control; CPT: Camptothecin-treated; CPTM: Camptothecin + mimetic honey (glucose-fructose-sucrose); ​ CPTH: Camptothecin + real honey.
Superscript letters (a, b, c) indicate statistical significance (Tukey’s HSD test, p < 0.05). Groups sharing the same letter are not significantly different.
Data presented as mean ± standard error of the means (SEM, n = 6).

## Sheet: Table S10 Ejection fraction
Table S10 Ejection fraction (%) across experimental groups
No.	SCa	CPTc	CPTMbc	CPTHab
1	59.65	43.26	47.69	34.69
2	54.78	31.58	41.27	42.2
3	54.09	29.8	28.17	34
4	52.19	23.8	26.47	35.19
5	49.26	18.32	19.33	37.3
6	44.82	4.15	14.89	43.2
Mean	52.47	25.15	29.64	37.76
SEM	2.069	5.417	5.155	1.63
Notes:
SC: Solvent control; CPT: Camptothecin-treated; CPTM: Camptothecin + mimetic honey (glucose-fructose-sucrose); ​ CPTH: Camptothecin + real honey.
Superscript letters (a, b, c) indicate statistical significance (Tukey’s HSD test, p < 0.05). Groups sharing the same letter are not significantly different.
Data presented as mean ± standard error of the means (SEM, n = 6).

## Sheet: Table S11 Cardiac output
Table S11 Cardiac output (μm3 ) across experimental groups
No.	SCa	CPTb	CPTMb	CPTHb
1	3.13813e+07	4.52646e+06	4.46668e+06	7.00501e+06
2	2.62e+07	3.7506e+06	4.26234e+06	4.14733e+06
3	1.86234e+07	3.42168e+06	3.46154e+06	4.01625e+06
4	1.61096e+07	2.50528e+06	3.35789e+06	3.92183e+06
5	1.54296e+07	265030	1.17113e+06	1.12874e+06
6	1.49999e+07	209112	961735	1.03281e+06
Mean	2.04573e+07	2.44636e+06	2.94689e+06	3.542e+06
SEM	2766702	747129	620970	910089
Notes:
SC: Solvent control; CPT: Camptothecin-treated; CPTM: Camptothecin + mimetic honey (glucose-fructose-sucrose); ​ CPTH: Camptothecin + real honey.
Superscript letters (a, b, c) indicate statistical significance (Tukey’s HSD test, p < 0.05). Groups sharing the same letter are not significantly different.
Data presented as mean ± standard error of the means (SEM, n = 6).

## Sheet: Table S12 ROS
Table S12 Relative fluorescence intensity of ROS across experimental groups
No.	SCb	CPTa	CPTMa	CPTHab
1	0.945756	8.78597	3.40432	2.68768
2	1.72966	8.48424	4.94422	2.87732
3	0.00188317	7.30948	3.39652	3.39189
4	0.0656778	6.54923	5.29607	4.79493
5	0.0823844	6.41001	9.47758	4.81639
6	0.182922	4.4598	10.7609	5.55114
7	0.264612	4.13681	13.4893	5.64743
8	1.77017	4.07916	13.8592	6.45401
9	3.0306	3.82276	25.8796	6.58764
10	1.92634	3.67648	0.559436	7.22228
Mean	1	5.771	9.107	5.003
SEM	0.3338	0.626	2.348	0.5034
Notes:
SC: Solvent control; CPT: Camptothecin-treated; CPTM: Camptothecin + mimetic honey (glucose-fructose-sucrose); ​ CPTH: Camptothecin + real honey.
Superscript letters (a, b, c) indicate statistical significance (Tukey’s HSD test, p < 0.05). Groups sharing the same letter are not significantly different.
Data presented as mean ± standard error of the means (SEM, n = 10).

## Sheet: Table S13 SOD activity 
Table S13 SOD activity (U/mgprot) across experimental groups
No.	SCa	CPTb	CPTMb	CPTHb
1	77.4248	61.4378	66.2618	58.034
2	71.6331	58.2017	64.5929	55.2861
3	73.9183	56.3647	56.0849	54.4118
Mean	74.3254	58.6681	62.3132	55.9107
SEM	1.684	1.483	3.151	1.091
Notes:
SC: Solvent control; CPT: Camptothecin-treated; CPTM: Camptothecin + mimetic honey (glucose-fructose-sucrose); ​ CPTH: Camptothecin + real honey.
Superscript letters (a, b, c) indicate statistical significance (Tukey’s HSD test, p < 0.05). Groups sharing the same letter are not significantly different.
Data presented as mean ± standard error of the means (SEM, n = 3).

## Sheet: Table S14 CAT activity
Table S14 CAT activity (U/mgprot) across experimental groups
No.	SCa	CPTa	CPTMb	CPTHb
1	10.8262	8.88868	4.39197	2.25546
2	10.3396	10.2134	4.892	4.66976
3	12.4309	8.63219	1.09658	4.4721
Mean	11.1989	9.24476	3.46018	3.79911
SEM	0.6318	0.4899	1.191	0.7739
Notes:
SC: Solvent control; CPT: Camptothecin-treated; CPTM: Camptothecin + mimetic honey (glucose-fructose-sucrose); ​ CPTH: Camptothecin + real honey.
Superscript letters (a, b, c) indicate statistical significance (Tukey’s HSD test, p < 0.05). Groups sharing the same letter are not significantly different.
Data presented as mean ± standard error of the means (SEM, n = 3).

## Sheet: Table S15 GSH contents
Table S15 GSH contents (mg/gprot) across experimental groups
No.	SCa	CPTa	CPTMa	CPTHa
1	309.837	427.418	287.468	365.364
2	520.585	462.807	439.065	379.063
3	568.981	312.382	406.554	337.745
Mean	466.468	400.869	377.696	360.724
SEM	79.55	45.41	46.08	12.15
Notes:
SC: Solvent control; ​CPT: Camptothecin-treated; ​CPTM: Camptothecin + mimetic honey (glucose-fructose-sucrose); ​ CPTH: Camptothecin + real honey.
Superscript letters (a, b, c) indicate statistical significance (Tukey’s HSD test, p < 0.05). Groups sharing the same letter are not significantly different.
Data presented as mean ± standard error of the means (SEM, n = 3).

## Sheet: Table S16 MDA contents
Table S16 MDA contents (nmol/mgprot) across experimental groups
No.	SCc	CPTbc	CPTMa	CPTHb
1	0.798216	0.906616	1.43828	1.14248
2	0.775731	0.998966	1.51154	1.30989
3	0.81671	1.01553	1.18233	0.906616
Mean	0.7969	0.9737	1.377	1.12
SEM	0.01185	0.03388	0.09979	0.117
Notes:
SC: Solvent control; CPT: Camptothecin-treated; CPTM: Camptothecin + mimetic honey (glucose-fructose-sucrose); ​ CPTH: Camptothecin + real honey.
Superscript letters (a, b, c) indicate statistical significance (Tukey’s HSD test, p < 0.05). Groups sharing the same letter are not significantly different.
Data presented as mean ± standard error of the means (SEM, n = 3).

## Sheet: Table S17 Gene expression
Table S17-1 Original data of RT-PCR (nrf2) across experimental groups
No.	SCc	CPTc	CPTMb	CPTHa
1	1.24033	0.789183	1.70881	2.50396
2	1.04765	0.658859	1.46	2.45096
3	0.712027	0.681244	1.54126	2.62174
Mean	1	0.7098	1.57	2.526
SEM	0.1544	0.04023	0.07325	0.05047
Table S17-2 Original data of RT-PCR (ho-1) across experimental groups
No.	SCab	CPTb	CPTMa	CPTHa
1	1.15374	0.669052	1.37872	1.46418
2	1.25824	0.738932	1.27845	1.33098
3	0.588015	0.700511	1.20749	1.30753
Mean	1	0.7028	1.288	1.368
SEM	0.2082	0.02021	0.04967	0.04878
Table S17-3 Original data of RT-PCR (sod1) across experimental groups
No.	SCb	CPTc	CPTMa	CPTHb
1	1.07962	0.788246	1.63963	1.08296
2	0.926925	0.834684	1.4167	1.03869
3	0.993454	0.781122	1.30755	1.05621
Mean	1	0.8014	1.455	1.059
SEM	0.0442	0.01679	0.09772	0.01287
Table S17-4 Original data of RT-PCR (cat) across experimental groups
No.	SCa	CPTb	CPTMab	CPTHb
1	0.878198	0.0585762	0.30877	0.0563295
2	0.480986	0.0553083	0.393359	0.0791308
3	1.64082	0.0793509	0.522711	0.0812212
Mean	1	0.06441	0.4083	0.07223
SEM	0.3403	0.007529	0.06221	0.007972
Table S17-5 Original data of RT-PCR (pik3r1) across experimental groups
No.	SCd	CPTa	CPTMb	CPTHc
1	1.0349	2.1451	1.85924	1.5288
2	0.958564	2.39204	1.78014	1.48886
3	1.00654	2.11692	1.55136	1.36213
Mean	1	2.218	1.73	1.46
SEM	0.02228	0.08739	0.09231	0.05024
Table S17-6 Original data of RT-PCR (akt1) across experimental groups
No.	SCd	CPTb	CPTMc	CPTHa
1	0.881684	9.34378	3.73542	13.4195
2	0.973486	6.44757	3.55554	11.3116
3	1.14483	7.10736	3.44442	13.8631
Mean	1	7.633	3.578	12.86
SEM	0.07711	0.8764	0.08478	0.7871
Table S17-7 Original data of RT-PCR (tnf-α) across experimental groups
No.	SCb	CPTa	CPTMa	CPTHa
1	0.366785	6.12591	7.02947	6.75067
2	1.71494	5.54092	6.03563	4.26123
3	0.918279	4.10493	4.36854	4.55732
Mean	1	5.257	5.811	5.19
SEM	0.3913	0.6004	0.7763	0.7851
Table S17-8 Original data of RT-PCR (il-1β) across experimental groups
No.	SCc	CPTc	CPTMa	CPTHb
1	1.07283	2.06758	32.5884	11.9506
2	1.00206	1.46932	26.9322	9.53562
3	0.925102	1.62566	26.1086	9.21052
Mean	1	1.721	28.54	10.23
SEM	0.04266	0.1791	2.037	0.8643
Table S17-9 Original data of RT-PCR (il-6) across experimental groups
No.	SCb	CPTb	CPTMb	CPTHa
1	1.2113	1.787	1.1972	2.80163
2	0.960069	1.55802	1.04729	2.2853
3	0.828627	1.33028	0.737263	1.8479
Mean	1	1.558	0.9939	2.312
SEM	0.1123	0.1318	0.1354	0.2756
Table S17-10 Original data of RT-PCR (p53) across experimental groups
No.	SCb	CPTa	CPTMa	CPTHa
1	1.30255	9.44235	12.2044	11.3066
2	0.901178	8.06179	12.1942	8.04163
3	0.796272	7.02961	12.2146	4.17451
Mean	1	8.178	12.2	7.841
SEM	0.1543	0.6989	0.005892	2.061
Table S17-11 Original data of RT-PCR (bax) across experimental groups
No.	SCc	CPTb	CPTMa	CPTHb
1	0.989592	2.84024	7.38062	3.77729
2	0.974248	2.90257	6.12402	3.23026
3	1.03616	2.33138	5.46671	2.08743
Mean	1	2.691	6.324	3.032
SEM	0.01861	0.1809	0.5615	0.4978
Table S17-12 Original data of RT-PCR (bcl-2) across experimental groups
No.	SCab	CPTb	CPTMb	CPTHa
1	0.88911	0.806884	0.551118	1.82821
2	1.29274	0.543531	0.835339	1.58056
3	0.818148	0.268024	0.483113	0.722182
Mean	1	0.5395	0.6232	1.377
SEM	0.1478	0.1556	0.1079	0.3351
Table S17-13 Original data of RT-PCR (bcl-2/bax) across experimental groups
No.	SCa	CPTbc	CPTMc	CPTHb
1	0.898462	0.28409	0.074671	0.484001
2	1.32691	0.187258	0.136404	0.489298
3	0.789596	0.114964	0.0883737	0.345968
Mean	1	0.1954	0.09982	0.4398
SEM	0.164	0.04899	0.01872	0.04692
Table S17-14 Original data of RT-PCR (caspase3) across experimental groups
No.	SCc	CPTa	CPTMb	CPTHb
1	0.980318	2.69694	1.61476	1.47562
2	0.946925	2.46455	1.73066	1.27573
3	1.07276	2.95124	2.08684	2.26785
Mean	1	2.704	1.811	1.673
SEM	0.03763	0.1405	0.142	0.3029
Table S17 Original data of RT-PCR (caspase9) across experimental groups
No.	SCc	CPTc	CPTMa	CPTHb
1	0.858098	1.15549	3.85439	2.97141
2	1.17014	1.05356	3.30871	2.42552
3	0.971764	1.05982	3.44089	2.36338
Mean	1	1.09	3.535	2.587
SEM	0.09118	0.03298	0.1644	0.1932
Notes:
SC: Solvent control; CPT: Camptothecin-treated; CPTM: Camptothecin + mimetic honey (glucose-fructose-sucrose); ​ CPTH: Camptothecin + real honey.
Superscript letters (a, b, c) indicate statistical significance (Tukey’s HSD test, p < 0.05). Groups sharing the same letter are not significantly different.
Data presented as mean ± standard error of the means (SEM, n = 3).

[truncated: 1 more sheets: Table S18 AO]
